# Supplementary material for: Non-canonical role of the SNARE protein Ykt6 in autophagosome-lysosome fusion
Source: PLoS Genet. 2018 Apr 25;14(4):e1007359. doi: 10.1371/journal.pgen.1007359 (PMC5937789; doi:10.1371/journal.pgen.1007359)
Supplement: S1 Table — (XLSX) [file pgen.1007359.s008.xlsx]

## Sheet: Munka1
Figure	Panel	Genotype
1	A	w[1118], hs-Flp, FRT19A ubi-GFP/w[1118], FRT19A ykt6[G0155]; 3xmCherry-Atg8a/+; +/+
	B	w[1118], hs-Flp, FRT19A ubi-GFP/w[1118], FRT19A ykt6[G0155]; +/+; +/+
	C	w[1118], hs-Flp, FRT19A ubi-GFP/w[1118], FRT19A ykt6[G0155]; Lamp3xmCherry/+; +/+
	D	w[1118], hs-Flp, FRT19A ubi-RFP/w[1118], FRT19A ykt6[G0155]; tub-GFP-p62/+; +/+
	I	w[1118], hs-Flp/w[1118]; UAS-Lamp1-GFP/+; Act>CD2>Gal4, UAS-Dcr2/+
	J	w[1118], hs-Flp/w[1118]; UAS-Lamp1-GFP/UAS-ykt6 RNAi/1 (1515R-1); Act>CD2>Gal4, UAS-Dcr2/+
	K	w[1118], hs-Flp, FRT19A ubi-GFP/w[1118], FRT19A ykt6[G0155]; +/+; +/+
2	A	w[1118], UAS-3xHA-ykt6/w[1118]; +/+; Hsp70-Gal4/+
	B	w[1118], UAS-3xHA-ykt6/w[1118]; UAS-mCherry-Atg8a/+; Hsp70-Gal4/+
	C	w[1118], UAS-3xHA-ykt6/w[1118]; Fb-Gal4/+; +/+
4	A	w[1118], hs-Flp/w[1118]; UAS-2xEGFP, 3xmCherry-Atg8a/UAS-Vamp7 RNAi (1599R-1); Act>CD2>Gal4, UAS-Dcr2/+
	B	w[1118], hs-Flp/w[1118], UAS-3xHA-ykt6; UAS-2xEGFP, 3xmCherry-Atg8a/+; Act>CD2>Gal4, UAS-Dcr2/+
	C	w[1118], hs-Flp/w[1118], UAS-3xHA-ykt6; UAS-2xEGFP, 3xmCherry-Atg8a/UAS-Vamp7 RNAi (1599R-1); Act>CD2>Gal4, UAS-Dcr2/+
	E	w[1118], hs-Flp/w[1118]; UAS-2xEGFP, 3xmCherry-Atg8a/UAS-ykt6 RNAi/1 (1515R-1); Act>CD2>Gal4, UAS-Dcr2/+
	F	w[1118], hs-Flp/w[1118]; UAS-2xEGFP, 3xmCherry-Atg8a/UAS-GFP-Vamp7; Act>CD2>Gal4, UAS-Dcr2/+
	G	w[1118], hs-Flp/w[1118]; UAS-2xEGFP, 3xmCherry-Atg8a/UAS-GFP-Vamp7, UAS-ykt6 RNAi/1 (1515R-1); Act>CD2>Gal4, UAS-Dcr2/+
5	C	w[1118]/w[1118]
	D	w[1118]; ykt6[G0155]/Y; ykt6[WT]/+; +/+
	E	w[1118]; ykt6[G0155]/Y; ykt6[RQ]/+; +/+
S1	A	w[1118], hs-Flp/w[1118]; UAS-2xEGFP, 3xmCherry-Atg8a/UAS-ykt6 RNAi/1 (1515R-1); Act>CD2>Gal4, UAS-Dcr2/+
	B	w[1118], hs-Flp/w[1118]; UAS-2xEGFP, 3xmCherry-Atg8a/UAS-ykt6 RNAi/2 (HMJ21032); Act>CD2>Gal4, UAS-Dcr2/+
	C	w[1118], hs-Flp, FRT19A ubi-GFP/w[1118], FRT19A ykt6[A]; r4-mCherry-Atg8a/+; +/+
	E	w[1118], hs-Flp, FRT19A ubi-GFP/w[1118], FRT19A ykt6[C]; r4-mCherry-Atg8a/+; +/+
	G	w[1118], hs-Flp, FRT19A ubi-RFP/w[1118], FRT19A ykt6[G0155]; tub-GFP-p62/+; +/+
S2	A	w[1118], hs-Flp/w[1118]; UAS-Lamp1-GFP/UAS-ykt6 RNAi/2 (HMJ21032); Act>CD2>Gal4, UAS-Dcr2/+
	B	w[1118], hs-Flp, FRT19A ubi-GFP/w[1118], FRT19A ykt6[G0155]; +/+; +/+
S3	A	w[1118], hs-Flp/w[1118]; UAS-2xEGFP, 3xmCherry-Atg8a/+; Act>CD2>Gal4, UAS-Dcr2/UAS-Syx5 RNAi (4214R-4)
	B	w[1118], hs-Flp/w[1118]; FRT40A tub-QS/FRT40A Syx5[AR113]; ET49-QF, QUAS-GFP/+
	C	w[1118], hs-Flp/w[1118]; FRT40A tub-QS/FRT40A Syx5[AR113]; ET49-QF, QUAS-GFP/+
S4	A	w[1118], UAS-3xHA-ykt6/w[1118]; +/+; Hsp70-Gal4/+
	B	w[1118], UAS-3xHA-ykt6/w[1118]; Vamp7[EP]/Vamp7[EP]; Hsp70-Gal4/+
	D	w[1118]/w[1118]; +/+; +/+
	D	w[1118]/w[1118]; UAS-ykt6 RNAi/1 (1515R-1)/+; Act5C-Gal4/+
	E	w[1118]/w[1118]; +/+; +/+
S5	A	w[1118]/w[1118]; +/+; +/+
	B	w[1118]/w[1118]; UAS-GFP-Vamp7/+; Act5C-Gal4/+
S6	A	w[1118]/w[1118]; +/+; +/+
	B	w[1118]/w[1118]; Vamp7[EP]/Vamp7[EP]; +/+
	C	w[1118], UAS-3xHA-ykt6/w[1118]; Vamp7[EP]/Vamp7[EP]; Hsp70-Gal4/+
	E	w[1118], hs-Flp/w[1118]; UAS-2xEGFP, 3xmCherry-Atg8a/UAS-GFP-Vamp7, UAS-ykt6 RNAi/2 (HMJ21032); Act>CD2>Gal4, UAS-Dcr2/+
	G	w[1118], hs-Flp, FRT19A ubi-GFP/w[1118], FRT19A ykt6[G0155]; 3xmCherry-Atg8a/Fb-Gal4, UAS-GFP.Vamp7; +/+
S7	A	w[1118]/w[1118]; UAS-Myc-dor/+; Act5C-Gal4/+
	B	w[1118]/w[1118]; UAS-Myc-dor/+; Act5C-Gal4/+
	C	w[1118]/w[1118]; UAS-Myc-dor/+; Act5C-Gal4/+
