# Supplementary material for: Non-canonical role of the SNARE protein Ykt6 in autophagosome-lysosome fusion
Source: PLoS Genet. 2018 Apr 25;14(4):e1007359. doi: 10.1371/journal.pgen.1007359 (PMC5937789; doi:10.1371/journal.pgen.1007359)
Supplement: S2 Table — (XLSX) [file pgen.1007359.s009.xlsx]

## Sheet: Sheet1
Primers for restriction/ligation cloning
Transgene	Primer pairs (5'-3')	Panel
UAS-3xHA-ykt6	TATAGCGGCCGCAGGAATCGTCAAACTATTCGCGTTGAGCA CTCGAGGTACCTAGGTGAAGCTGCAGCAGGAGT	Fig 2; Fig 3A
GST-Syx17SNARE	ATCGGATCCCTGGAGGAACACCAATTG ATCCTCGAGCAGAAGAGCTCCGACTACGGG	Fig 3B
MBP-Snap29FL	ATCGGATCCATGGCCCATAACTACCTGCAG ATCCTCGAGCTTCTTCAGAAGCTTGCTCAT	Fig 3B
MBP-Vamp7SNARE	ATCGGATCCTCGCGAGTACATGGTCAGATTGACGAG ATCCTCGAGGTTCTTCCAAAACATTTGACG	Fig 3B
MBP-ykt6SNARE	ATCGGATCCGAAGCAGATCCGCTGACGAAA ATCCTCGAGGGTGAAGCTGCAGCAGGAGTT	Fig 3B
genYkt6[WT]	AAGCTCAGATCTGGCGCGCCATCCACACAGTCCCGCTGGC TCCGCAGCGGCCGCTCTAGAATGCACCGCCTCCCCTTTC	Fig 5A-C,F
genYkt6[R164Q] 5'	AAGCTCAGATCTGGCGCGCCATCCACACAGTCCCGCTGGC ATGTCGTCCAGCTTCTCGCCCTGCTCCAGCACCGCCTCGAT	Fig 5A, B, D, F
genYkt6[R164Q] 3'	ATCGAGGCGGTGCTGGAGCAGGGCGAGAAGCTGGACGACAT TCCGCAGCGGCCGCTCTAGAATGCACCGCCTCCCCTTTC
genYkt6[C196A] 5'	AAGCTCAGATCTGGCGCGCCATCCACACAGTCCCGCTGGC GTGCAGCTGTCGTCTAGGTGAAGCTAGCGCAGGAGTTAGTCTTTTTCGCCG	Fig 5A
genYkt6[C196A] 3'	CGGCGAAAAAGACTAACTCCTGCGCTAGCTTCACCTAGACGACAGCTGCAC TCCGCAGCGGCCGCTCTAGAATGCACCGCCTCCCCTTTC
genYkt6[C195A] 5'	AAGCTCAGATCTGGCGCGCCATCCACACAGTCCCGCTGGC TGTCGTCTAGGTGAAGCTGCAGGCGGAGTTAGTCTTTTTCGCCGTCTTG	Fig 5A
genYkt6[C195A] 3'	CAAGACGGCGAAAAAGACTAACTCCGCCTGCAGCTTCACCTAGACGACA TCCGCAGCGGCCGCTCTAGAATGCACCGCCTCCCCTTTC
His6-Ykt6	GGATCCATGGTCAAACTATTCGCGTT GTCGACCTAGGTGAAGCTGCAGCAGG	S4 Fig D, E
Primers for InFusion cloning
Transgene	Primer pairs (5'-3')	Panel
ykt6LD-GST	TAAGAAGGAGATATACATATGCAAAATCCCGTCGAAGCAGAT ACGGAGCTCGAATTCGGATCCATCTGCTTCGACGGGATTTTG	S7 Fig A, B
ykt6FL-GST	TAAGAAGGAGATATACATATGATGGTCAAACTATTCGCGTTGAGCA ACGGAGCTCGAATTCGGATCCGGTGAAGCTGCAGCAGGAGTT	Fig 5G; S4 Fig
Vamp7LD-GST	TAAGAAGGAGATATACATATGATGCCGATACTATATAGT ACGGAGCTCGAATTCGGATCCGGACTGACTGAAATAGAC	S4 Fig
Syx17Habc-GST	TAAGAAGGAGATATACATATGATGACGCGCGATGAGAAACTG ACGGAGCTCGAATTCGGATCCGCCAGGTTTCATTAGGTCGTC	Fig 4
GST	TCGAGCTCCGTCGACAAGCTTCTATGTCCCCTATACTA GTGGTGGTGGTGGTGCTCGAGTGGAGGATGGTCGCCAC	Fig 3B; Fig4; S4 Fig
MBP	TCGAGCTCCGTCGACAAGCTTCTATGAAAATCGAAG GTGGTGGTGGTGGTGCTCGAGAGTCTGCGCGTCTTTC	Fig 3B
Primers for QuickChange mutagenesis
Transgene	Primer pairs (5'-3')	Panel
Syx17 Q164Rmut	CAACTGACTGCAGAGCGTTCAGTGGCGGTGGAA TTCCACCGCCACTGAACGCTCTGCAGTCAGTTG	Fig 5G; S7 Fig C
Ykt6 R164Qmut	GAGGCGGTGCTGGAGCAGGGCGAGAAGCTGGAC GTCCAGCTTCTCGCCCTGCTCCAGCACCGCCTC	Fig 5G; S7 Fig C
