# Supplementary material for: Non-canonical role of the SNARE protein Ykt6 in autophagosome-lysosome fusion
Source: PLoS Genet. 2018 Apr 25;14(4):e1007359. doi: 10.1371/journal.pgen.1007359 (PMC5937789; doi:10.1371/journal.pgen.1007359)
Supplement: S3 Table — For each figure panel showing quantified data (Statistics panel), the Source panel(s), statistical test(s), p values, significance and raw data (including the averages, standard deviations and standard errors) are shown. Please note that puncta number values were corrected according to the cell size difference seen between control and ykt6 mutant, ykt6 RNAi/2 and Syx5 RNAi cell clones (because these cells are smaller than control cells). (XLSX) [file pgen.1007359.s010.xlsx]

## Sheet: Fig1
Source panel	Genotype	Reporter	Type	Statistics panel	Test	p value	Significance
A	ykt6[G0155] GFP- clone	3xmCherry-Atg8a	Puncta number	E	U	<0,001	***
			Puncta size		U	<0,001	***
B	ykt6[G0155] GFP- clone	LTR	Puncta number	F	T	<0,001	***
C	ykt6[G0155] GFP- clone	Lamp-3xmCherry	Puncta number	G	T	<0,001	***
			Puncta size		T	0.006	**
D	ykt6[G0155] RFP- clone	GFP-p62	Puncta number	H	T	<0,001	***
Raw data
	ykt6[G0155] GFP- clone 3xmCherry-Atg8a				ykt6[G0155] GFP- clone LTR		ykt6[G0155] GFP- clone Lamp-3xmCherry				ykt6[G0155] RFP- clone GFP-p62
	Puncta number		Puncta size		Puncta number		Puncta number		Puncta size		Puncta number
	corr. ctrl	clone	ctrl	clone	corr. ctrl	clone	corr. ctrl	clone	ctrl	clone	corr. ctrl	clone
	21.4167	105	22.556	11.257	14.3365	26	11.1878	46	129.462	16.043	2.03243	42
	25.7947	108	25.154	11.426	23.2108	51	9.00413	62	74.444	32.065	6.63467	59
	25.3081	141	51.15	9.702	18.4132	40	6.11817	43	67.6	19.837	7.90579	52
	11.4821	133	25.333	8.241	18.3029	39	2.78032	45	54	13.778	3.94427	32
	9.94616	45	35.667	4.8	25.2249	38	15.2797	81	40.647	24.247	6.32138	50
	26.1311	33	55.65	5.727	21.2638	36	9.21646	88	45.562	20.193	18.6705	44
	9.38483	93	47.583	7.849	11.2627	38	13.5449	46	141.333	20.196	10.4826	52
	8.6186	29	102	28.517	23.1647	51	5.96123	74	20.6	8	6.71136	48
	13.3226	40	74	15.6	14.1373	53	8.63279	30	29.6	10.3	16.0788	29
	4.9531	39	55.556	11.282	8.14125	32	15.836	120	32.667	7.45	14.1668	25
Average	15.6358	76.6	49.4649	11.4401	17.7458	40.4	9.75614	63.5	63.5915	17.2109	9.29486	43.3
StDev	8.14956	43.8538	24.7913	6.76482	5.64922	8.78382	4.2465	27.3018	41.3925	7.71633	5.42591	11.2255
StError	2.57712	13.8678	7.8397	2.13923	1.78644	2.77769	1.34286	8.63359	13.0895	2.44012	1.71582	3.5498

## Sheet: Fig4
Source panel	Genotype	Reporter	Type	Statistics panel	Test	p value	Significance
A	Vamp7 RNAi	3xmCherry-Atg8a	Puncta number	D	T	0.006	**
			Puncta size		U	<0,001	***
B	UAS-HA-Ykt6	3xmCherry-Atg8a	Puncta number		T	0.607	ns
			Puncta size		U	1	ns
C	UAS-HA-Ykt6; Vamp7 RNAi	3xmCherry-Atg8a	Puncta number		T	<0,001	***
			Puncta size		U	<0,001	***
E	Ykt6 RNAi/1	3xmCherry-Atg8a	Puncta number	H	U	0.019	*
			Puncta size		U	0.023	*
F	UAS-GFP-Vamp7	3xmCherry-Atg8a	Puncta number		T	0.886	ns
			Puncta size		U	0.035	*
G	UAS-GFP-Vamp7; Ykt6 RNAi/1	3xmCherry-Atg8a	Puncta number		T	0.488	ns
			Puncta size		T	0.857	ns
Raw data
	Vamp7 RNAi				UAS-HA-Ykt6				UAS-HA-Ykt6; Vamp7 RNAi
	Puncta number		Puncta size		Puncta number		Puncta size		Puncta number		Puncta size
	ctrl	clone	ctrl	clone	ctrl	clone	ctrl	clone	ctrl	clone	ctrl	clone
	36	48	68.667	42.062	31	38	59.786	47.246	28	49	66.985	24.548
	20	25	60.7	24.72	39	39	47.556	29.315	28	45	61.089	51.647
	24	56	48.214	21.357	37	37	48.756	45.64	29	52	64.233	36.611
	17	63	102	23.635	35	34	45.589	72.966	21	40	64.031	38.615
	14	40	74	24.975	31	29	62.599	48.562	25	35	55.642	39.444
	14	18	51.571	26.944	29	34	46.766	49.12	37	33	63.916	39.788
	34	67	26.853	20.776	23	25	51.985	59.764	31	38	82.2	36.95
	40	38	50.275	24.658	21	22	79.561	75.26	28	58	57.012	29.429
	19	32	75.211	27.594	36	28	51.223	63.465	23	53	59.845	37.852
	28	50	35.964	27.82	28	38	58.412	55.413	31	47	58.031	28.026
Average	24.6	43.7	59.3455	26.4541	31	32.4	55.2233	54.6751	28.1	45	63.2984	36.291
StDev	9.44222	16.0489	21.7145	5.97775	5.94418	6.02218	10.3771	13.7848	4.50802	8.29993	7.56707	7.59859
StError	2.98589	5.0751	6.86673	1.89033	1.87972	1.90438	3.28153	4.35914	1.42556	2.62467	2.39292	2.40288
	Ykt6 RNAi/1				UAS-GFP-Vamp7				UAS-GFP-Vamp7; Ykt6 RNAi/1
	Puncta number		Puncta size		Puncta number		Puncta size		Puncta number		Puncta size
	ctrl	clone	ctrl	clone	ctrl	clone	ctrl	clone	ctrl	clone	ctrl	clone
	23	28	78.652	56.643	39	16	30.462	54.812	15	35	40.867	47.148
	18	32	61	29.688	32	39	42.438	56.154	23	15	64.087	38.385
	20	27	39.45	30.556	25	40	82.6	60	27	14	41.185	43.429
	27	60	48.28	33.3	25	32	42.6	83.25	38	32	49.289	58.156
	22	23	58.5	50.87	27	18	86.593	82.944	33	36	46.939	39.194
	26	47	67	28.447	33	24	21.909	99.083	33	48	21.242	19.397
	22	40	75.421	57.95	28	23	50.107	83.174	40	40	22.312	27.545
	20	21	70	46.905	30	28	31.3	80.357	23	29	55.043	60.897
	37	84	25.838	21.25	22	19	49.227	104.842	27	24	51.37	74.333
	33	36	38.848	26.972	14	31	99.214	59.645	22	38	68.909	39.763
Average	24.8	39.8	56.2989	38.2581	27.5	27	53.645	76.4261	28.1	31.1	46.1243	44.8247
StDev	6.08824	19.5152	17.5597	13.4572	6.78642	8.47218	26.508	17.9517	7.82375	10.8469	15.6267	16.1867
StError	1.92527	6.17126	5.55286	4.25554	2.14606	2.67914	8.38255	5.67684	2.47409	3.4301	4.94158	5.11868

## Sheet: Fig5
Survival data panel
A
day:		1		2		3		4		5		6		7		8
№	cross	FM7-GFP/Y	ykt6[G0155]/Y rescued	FM7-GFP/Y	ykt6[G0155]/Y rescued	FM7-GFP/Y	ykt6[G0155]/Y rescued	FM7-GFP/Y	ykt6[G0155]/Y rescued	FM7-GFP/Y	ykt6[G0155]/Y rescued	FM7-GFP/Y	ykt6[G0155]/Y rescued	FM7-GFP/Y	ykt6[G0155]/Y rescued	FM7-GFP/Y	ykt6[G0155]/Y rescued
1	19A ykt6[G0155]/FM7-GFP ☿ x CyO; WT/TM6 ♂	4	8	47	95	13	16	16	20	18	31	8	12	1	2	0	2
2	19A ykt6[G0155]/FM7-GFP ☿ x CyO; WT/TM6 ♂	3	4	40	70	8	7	14	17	13	21	5	6	0	3	1	1
3	19A ykt6[G0155]/FM7-GFP ☿ x CyO; WT/TM6 ♂	1	2	58	80	10	8	7	21	20	33	4	8	6	7	2	3
day:		1		2		3		4		5		6		7		8
№	cross	FM7-GFP/Y	ykt6[G0155]/Y rescued	FM7-GFP/Y	ykt6[G0155]/Y rescued	FM7-GFP/Y	ykt6[G0155]/Y rescued	FM7-GFP/Y	ykt6[G0155]/Y rescued	FM7-GFP/Y	ykt6[G0155]/Y rescued	FM7-GFP/Y	ykt6[G0155]/Y rescued	FM7-GFP/Y	ykt6[G0155]/Y rescued	FM7-GFP/Y	ykt6[G0155]/Y rescued
1	19A ykt6[G0155]/FM7-GFP ☿ x R164Q/CyO; TM6 ♂	0	4	53	79	14	1	12	21	19	30	12	9	7	7	3	0
2	19A ykt6[G0155]/FM7-GFP ☿ x R164Q/CyO; TM6 ♂	3	3	53	50	8	7	11	9	14	12	3	0	1	0	0	0
3	19A ykt6[G0155]/FM7-GFP ☿ x R164Q/CyO; TM6 ♂	3	5	48	64	22	14	16	14	27	16	0	6	0	3	0	0
day:		1		2		3		4		5		6		7		8
№	cross	FM7-GFP/Y	ykt6[G0155]/Y rescued	FM7-GFP/Y	ykt6[G0155]/Y rescued	FM7-GFP/Y	ykt6[G0155]/Y rescued	FM7-GFP/Y	ykt6[G0155]/Y rescued	FM7-GFP/Y	ykt6[G0155]/Y rescued	FM7-GFP/Y	ykt6[G0155]/Y rescued	FM7-GFP/Y	ykt6[G0155]/Y rescued	FM7-GFP/Y	ykt6[G0155]/Y rescued
1	19A ykt6[G0155]/FM7-GFP ☿ x C196A/CyO; TM6 ♂	7	0	53	0	11	0	17	0	28	0	9	0	10	0	3	0
2	19A ykt6[G0155]/FM7-GFP ☿ x C196A/CyO; TM6 ♂	3	0	38	0	17	0	19	0	17	0	15	0	6	0	3	0
3	19A ykt6[G0155]/FM7-GFP ☿ x C196A/CyO; TM6 ♂	6	0	54	0	9	0	19	0	16	0	5	0	12	0	4	0
day:		1		2		3		4		5
№	cross	FM7-GFP/Y	ykt6[G0155]/Y rescued	FM7-GFP/Y	ykt6[G0155]/Y rescued	FM7-GFP/Y	ykt6[G0155]/Y rescued	FM7-GFP/Y	ykt6[G0155]/Y rescued	FM7-GFP/Y	ykt6[G0155]/Y rescued
1	19A ykt6[G0155]/FM7-GFP ☿ x C195A/CyO; TM6 ♂	11	0	19	0	96	0	64	0	82	0
2	19A ykt6[G0155]/FM7-GFP ☿ x C195A/CyO; TM6 ♂	5	0	11	0	81	0	60	0	104	0
3	19A ykt6[G0155]/FM7-GFP ☿ x C195A/CyO; TM6 ♂	18	0	8	0	118	0	66	0	75	0
		ykt6 WT				ykt6 R164Q				ykt6 C196A				ykt6 C195A
		1	2	3		1	2	3		1	2	3		1	2	3
	FM7-GFP/Y	107	84	108		120	93	116		138	118	125		272	261	285
	rescued	186	129	162		151	81	122		0	0	0		0	0	0
	total	293	213	270		271	174	238		138	118	125		272	261	285
	rescued/total ratio	0.634812	0.605634	0.6		0.557196	0.465517	0.512605		0	0	0		0	0	0
Source panel	Genotype	Reporter	Type	Statistics panel	Test	p value	Significance
C-D-E	ykt6[G0155]; ykt6[wt] compared to control	LTR	Puncta number	F	ANOVA	0.893	ns
	ykt6[G0155]; ykt6[RQ] compared to control					0.846	ns
Raw data
	control		Ykt6[G0155]; Ykt6[wt]		Ykt6[G0155]; Ykt6[RQ]
	Puncta number		Puncta number		Puncta number
	50		32		21
	27		17		33
	30		39		26
	36		66		34
	41		23		47
	29		30		59
	25		35		33
	34		47		45
	54		45		35
	70		23		18
Average	39.6		35.7		35.1
StDev	14.3852		14.384		12.4495
StError	4.54899		4.54863		3.93686

## Sheet: FigS1
Source panel	Genotype	Reporter	Type	Statistics panel	Test	p value	Significance
C	ykt6[A] GFP- clone	r4-mCherry-Atg8a	Puncta number	D	U	<0,001	***
			Puncta size		U	<0,001	***
E	ykt6[C] GFP- clone	r4-mCherry-Atg8a	Puncta number	F	U	<0,001	***
			Puncta size		T	0.044	*
G	ykt6[G0155] RFP- clone	GFP-p62	Puncta number	H	U	<0,001	***
Raw data
	ykt6[A] GFP- clone				ykt6[C] GFP- clone				ykt6[G0155] RFP- clone
	Puncta number		Puncta size		Puncta number		Puncta size		Puncta number
	corr. ctrl	clone	ctrl	clone	corr. ctrl	clone	ctrl	clone	ctrl	corr. clone
	18.188	72	16.107	10.958	8.453	106	8.73	9.226	3	91.5473
	10.1956	19	50.5	10.105	6.68158	110	16.619	9.773	7	91.8958
	7.85221	21	18.792	12.952	30.3529	69	29.167	12.159	5	112.821
	8.20025	50	55.818	9.14	9.52254	71	20.778	12.113	5	65.1263
	16.198	32	29.208	11.156	13.9376	70	8.94	4.4	5	73.9396
	9.45705	71	20.136	6.549	23.7361	50	6.224	5.96	8	80.1633
	7.00085	18	67.154	17.111	8.72955	95	14.8	15.768	10	86.8203
	13.9164	22	22.211	5.136	12.9431	70	26.45	10.057	4	64.9251
	12.5138	16	15.5	9	26.7484	68	10.185	4.529	11	122.014
	9.3719	30	14.308	6.067	13.5915	64	12.69	9.703	9	51.1335
Average	11.2894	35.1	30.9734	9.8174	15.4696	77.3	15.4583	9.3688	6.7	84.0386
StDev	3.77221	21.5893	19.4121	3.55884	8.41014	19.5224	7.79834	3.60196	2.71006	21.9067
StError	1.19288	6.82715	6.13866	1.12541	2.65952	6.17351	2.46605	1.13904	0.856997	6.92752

## Sheet: FigS3
Source panel	Genotype	Reporter	Type	Statistics panel	Test	p value	Significance
A	Syx5 RNAi	r4-mCherry-Atg8a	Puncta number	A	U	0.019	*
			Puncta size		U	0.579	ns
Raw data
	Syx5 RNAi
	Puncta number		Puncta size
	ctrl	corr. clone	ctrl	clone
	64	117.139	14.75	9.045
	16	26.8071	32	16.42
	45	30.3573	16.178	18.7
	9	5.60787	26.845	86.2
	23	69.223	16.875	8.913
	21	46.7505	14.875	29.75
	11	56.3093	24.333	19.706
	13	111.149	14.615	15.342
	8	32.9302	14.5	42.21
	11	45.7538	25.333	25.667
Average	22.1	54.2027	20.0304	27.1953
StDev	18.3148	36.0462	6.45936	23.0082
StError	5.79166	11.3988	2.04263	7.27584

## Sheet: FigS4
Source panel	Genotype	Reporter	Type	Statistics panel	Test	p value	Significance
A; 2A	control starved compared to control fed	Cathepsin L	Puncta number	C	U	0.003	**
B; 2A	Vamp7[EP] starved compared to control starved				U	0.002	**
A; 2A	control starved compared to control fed	Cathepsin L	Puncta size		U	<0,001	***
B; 2A	Vamp7[EP] starved compared to control starved				T	<0,001	***
Raw data
	control fed		control starved		Vamp7[EP] starved
	Puncta number	Puncta size	Puncta number	Puncta size	Puncta number	Puncta size
	30	18.56	36	92.444	79	16.886
	15	6.059	35	66.143	66	24.258
	33	8.765	33	60.03	58	15.552
	13	8.12	78	50.077	92	15.587
	23	6.678	28	30.714	88	12.273
	31	5.485	76	43.171	70	18.871
	33	31.335	48	73.875	73	22.507
	20	9.934	64	39.703	114	18.456
	35	22.856	36	39.833	83	17.398
	26	10.421	29	60.488	65	17.508
Average	25.9	12.8213	46.3	55.6478	78.8	17.9296
StDev	7.85211	8.60445	19.3049	18.7134	16.3761	3.44564
StError	2.48305	2.72097	6.10473	5.91769	5.17859	1.08961

## Sheet: FigS6
Source panel	Genotype	Reporter	Type	Statistics panel	Test	p value	Significance
A-B-C	Vamp7[EP] compared to control	LTR	Puncta number	D	Kruskal-Wallis	<0,001	***
	Vamp7[EP]; UAS-HA-Ykt6 compared to control					0.001	**
	Vamp7[EP]; UAS-HA-Ykt6 compared to Vamp7[EP]					1	ns
S1B	Ykt6 RNAi/2	3xmCherry-Atg8a	Puncta number	F	U	<0,001	***
E	UAS-GFP-Vamp7; Ykt6 RNAi/2				U	0.796	ns
S1B	Ykt6 RNAi/2	3xmCherry-Atg8a	Puncta size		U	0.002	**
E	UAS-GFP-Vamp7; Ykt6 RNAi/2				U	0.393	ns
Raw data
	control		Vamp7[EP]		Vamp7[EP]; UAS-HA-Ykt6
	Puncta number		Puncta number		Puncta number
	30		9		2
	52		9		3
	50		1		8
	29		3		26
	51		8		9
	29		11		14
	49		7		6
	30		6		22
	54		11		18
	54		8		7
Average	42.8		7.3		11.5
StDev	11.5547		3.23351		8.16837
StError	3.65392		1.02252		2.58306
	Ykt6 RNAi/2				UAS-GFP-Vamp7; Ykt6 RNAi/2
	Puncta number		Puncta size		Puncta number		Puncta size
	ctrl	corr. clone	ctrl	clone	ctrl	corr. clone	ctrl	clone
	17	44.1625	45.562	13.204	6	5.06154	59.865	46.441
	18	33.4196	74.562	45.962	38	28.6344	69.876	31.268
	23	32.7686	44.818	49.643	35	21.2937	51.54	78.123
	24	56.9323	66.7	20.569	36	27.2682	58.125	58.876
	39	66.138	67.793	13.786	22	30.8291	59.012	43.001
	23	86.395	43.316	15.717	18	34.1932	41.03	35.542
	22	69.1431	58.95	43.857	19	32.6398	35.481	26.54
	23	26.4902	70.381	64.556	21	15.6653	65.877	85.45
	28	49.7342	68.957	23.578	15	12.2508	69.33	68.881
	24	44.2586	66.682	12.106	21	58.5867	57.446	28.754
Average	24.1	50.9442	60.7721	30.2978	23.1	26.6423	56.7582	50.2876
StDev	6.08185	18.8039	11.8451	18.9305	10.2247	14.747	11.3416	21.3578
StError	1.92325	5.94632	3.74575	5.98634	3.23333	4.66341	3.58651	6.75392
